# Supplementary material for: Human BioMolecular Atlas Program (HuBMAP): 3D Human Reference Atlas Construction and Usage
Source: bioRxiv. 2024 Aug 14:2024.03.27.587041. Preprint. [Version 3] doi: 10.1101/2024.03.27.587041 (PMC11142047; doi:10.1101/2024.03.27.587041)
Supplement: Supplement 1 [file media-1.zip]

Archive with 34 entries (34 files):
- 1 v3.12.2024.pdf
- __MACOSX/._1 v3.12.2024.pdf
- 2 v5.20.2024.pdf
- __MACOSX/._2 v5.20.2024.pdf
- 3 v3.12.2024.pdf
- __MACOSX/._3 v3.12.2024.pdf
- 4 v3.12.2024.pdf
- __MACOSX/._4 v3.12.2024.pdf
- 5 v3.12.2024.pdf
- __MACOSX/._5 v3.12.2024.pdf
- 6 v3.12.2024.pdf
- __MACOSX/._6 v3.12.2024.pdf
- 7 v3.12.2024.pdf
- __MACOSX/._7 v3.12.2024.pdf
- 8 v3.12.2024.pdf
- __MACOSX/._8 v3.12.2024.pdf
- 9 v3.12.2024.pdf
- __MACOSX/._9 v3.12.2024.pdf
- 10 v8.12.2024 v2.pdf
- __MACOSX/._10 v8.12.2024 v2.pdf
- 11 v7.26.2024.pdf
- __MACOSX/._11 v7.26.2024.pdf
- 12 v3.12.2024.pdf
- __MACOSX/._12 v3.12.2024.pdf
- 13 v3.12.2024.pdf
- __MACOSX/._13 v3.12.2024.pdf
- 14 v3.12.2024.pdf
- __MACOSX/._14 v3.12.2024.pdf
- 15 v7.15.2024.pdf
- __MACOSX/._15 v7.15.2024.pdf
- 16 v3.12.2024.pdf
- __MACOSX/._16 v3.12.2024.pdf
- 17 v3.12.2024.pdf
- __MACOSX/._17 v3.12.2024.pdf
